# Supplementary material for: Tumor-associated macrophage-mediated delivery of nano-photosensitizer enables light-induced metabolic programming for immuno-photodynamic therapy
Source: Protein Cell. 2025 Aug 20;16(12):1060–5. doi: 10.1093/procel/pwaf064 (PMC12742843; doi:10.1093/procel/pwaf064)
Supplement: pwaf064_Supplementary_Data [file pwaf064_supplementary_data.zip]

Archive with 2 entries (2 files):
- pwaf064_suppl_Supplementary_Figure_1.docx
- pwaf064_suppl_Supplementary_Table_1.xlsx
