# Supplementary material for: Tumor-associated macrophage-mediated delivery of nano-photosensitizer enables light-induced metabolic programming for immuno-photodynamic therapy
Source: Protein Cell. 2025 Aug 20;16(12):1060–5. doi: 10.1093/procel/pwaf064 (PMC12742843; doi:10.1093/procel/pwaf064)
Supplement: pwaf064_Supplementary_Data [file pwaf064_supplementary_data.zip › pwaf064_suppl_Supplementary_Table_1.xlsx]

## Sheet: Sheet1
Lipids and Fatty acids
Compound	Control	Ce6+L	Ce6	LPS	p-Dex PS+L	p-Dex PS	n-Dex PS+L	n-Dex PS
C11:0(Undecanoic acid)	905984±65608	725305±131104	887651±79563	863581±125142	597230±77457	627864±68153	748727±95289	785631±82998
C14:0(Myristic acid)	30154300±3358980	32701400±1119100	33853400±1993420	42333800±6589880	24512600±3738350	21402900±1362390	36315700±1180060	29439000±1915410
C16:0	373914000±22208700	496006000±20275900	461254000±73670700	376152000±48313200	269842000±29792600	421984000±4817600	498433000±15712000	439798000±25592400
C16:1	15228300±2056560	22135200±2689610	20274700±4198100	25176000±4420210	23008700±2618140	8636390±588048	17285500±1112050	13846400±1419320
C16:2	1244510±154948	1186550±109197	1311900±51240	1380290±243247	1081060±76818	880117±47836	1254230±63953	1257030±43649
C18:0	251773000±12876500	239439000±25781500	302925000±22911500	139817000±9329780	98856300±22987500	252613000±20625400	360903000±37250200	304337000±39811300
C18:1	68273400±2760150	120467000±1551580	97720300±10601200	79799500±12782000	85004800±28975800	60683800±6567810	94146000±5392580	63773500±7707750
C18:2	22041000±4544560	42618500±17375700	15482100±2684710	18136800±4633510	24486900±9062780	19521000±12311100	52834900±11139400	17115600±5211910
C20:0(Arachidic acid)	1769870±295116	1749170±508763	2426290±485103	688692±138481	499689±85846	2060100±162018	3749360±477195	3266980±188817
C20:1	5392450±544939	5737590±982848	5775990±369091	2765590±290761	1838890±620789	3948610±470124	6277280±588896	6180260±500925
C20:2	2105330±80480	2185420±235371	2311940±148523	1650520±159094	2347320±687216	1745180±105379	2628420±351158	2161000±91514
C20:4	3436560±526808	5944620±617938	4744320±1250140	7769380±399616	64137600±7345480	4406300±698377	5549720±613037	4264020±293293
C24:0(Lignoceric acid)	160641±38766	120906.±40251	247059±59969	34213±2299	35483±4750	447085±100348	776556±150198	536579±47211
C24:2	340905±95822	191966±14210	383515±64794	87139±10872	32354±25930	392817±86134	692280±94425	594809±126612
C24:4	217643±25856	265911±38116	321179±18598	193491±2458	650114±209428	334452±58446	380818±27042	307795±20192
PG(16:0/18:2)	226331±138013	84151±31232	453673±181791	0	3575±6193	1098210±370752	2674950±377576	2055330±549061
PG(16:1/16:0)	54686±33541	21206±10381	139666±63128	0	0	22284881023	679064±144468	538442±182156
PG(16:1/18:2)	81412±36857	23650±15033	162108±59179	0	0	365999±127652	693641±87897	492917±119628
PG(18:0/18:2)	89751±59948	28286±6354	229978±145133	0	29350±45191	1020170±531227	2554590±692910	1726840±672318
PG(18:1/16:0)	68712±65070	9775±4978	149872±86558	0	84885±140625	410473±181754	982998±187931	842328±278031
PG(18:1/18:2)	76577±51966	24142±4387	202345±98337	0	1701±2946	680091±330703	1234690±281791	790963±347340
PG(18:1/22:4)	3858±3510	2659±4605	17238±16571	0	3093±5358	147570±73380	258854±90356	155018±69139
PG(20:4/18:1)	83807±68103	30131±18822	220669±125645	0	8394±10193	1073600±489381	1915090±528488	1202370±469661
PG(20:4/18:2)	62143±50810	28182±16081	149148±75694	0	9669±4579	573774±227506	917356±236040	622962±190311
PI(18:1/20:4)	30961±24886	9691±4137	114007±78842	7471±518	19492±22061	891974±538191	1664430±735538	1317350±647439
PI(20:4/18:0)	9578±8965	7565±4657	38828±31176	0	100374±117805	393574±271940	798420±321114	657095±358158
L-Carnitine	937991±294437	754995±204776	680691±240015	562377±128318	32486±3551	478623±125656	1119550±287130	1107850±340302
Propionyl carnitine C3	286667±80103	253624±27674	227669±21626	284217±64158	50841±20443	203258±8223	374214±83287	354212±78801
Butyryl-L-carnitine	121211±17014	59993±3584	70051±7069	69781±6379	796±704	33133±14413	97809±18501	140413±7903
Isovaleryl carnitine C5	41842±3164	41521±1374	25871±6785	29892±3551	2666±1941	32419±8443	39894±5192	46293±2381
Choline	1374360±768470	1115260±384156	1377080±138830	1760050±449172	846758±201596	1766640±577231	1489250±538306	1420350±285473
Phosphorylcholine	4254500±364903	3729900±1638640	5649090±976421	2436850±829782	220233±130597	2633250±1108610	4481090±2111880	4937920±1119450
Acetylcholine	423150±36996	258560±52629	212731±50874	399597±110454	20240±7447	190630±3311	267925±46500	356033±70392
Glycerophosphocholine	5866040±1648750	6616700±2388330	4083630±466580	3729610±294741	1954210±1712900	5314400±695051	5341000±519400	5856530±1843350
7-dehydrocholesterol	122211±22885	91556±30473	167284±30285	24713±223	26530±15423	183245±21511	209161±19384	215007±41683
7-ketocholesterol	169558±54098	142345±18487	180264±40285	114512±38946	109773±30892	51595±2427	128711±31298	155903±46656
LysoPC(18:1)	1041760±186556	929129±118084	865370±142794	719827±76737	323203±126531	589298±36119	1480870±103805	1745190±140598
LysoPC(18:0)	2338590±443549	1363500±281240	1693740±243110	793831±131592	86782±21883	995507±129042	1083380±53354	1331330±160962
LysoPI(18:1)	109825±4530	91689±8311	97021±31466	69902±3568	14707±3663	55202±4830	75748±11843	101438±36151
LysoPI(18:0)	235471±18169	137987±25659	159562±12659	62862±8783	14248±3387	84175±3914	173220±17961	252679±84537
LysoPC(20:4)	4310610±319388	4336420±263101	5682050±782744	2626380±258255	2630880±120346	8301040±2053770	9651290±4952222	7752280±900991
PE(18:1/16:0)	140510±89712	47097±21248	287559±99523	0	30293±27019	655794±176678	820447±162579	582017±267829
PC(18:2/14:0)	897405±485911	307151±147913	1863930±477402	15158±2817	17360±8751	2666870±506003	3771330±408268	3031620±1269550
PC(16:1/16:0)	1540050±1030140	632334±109362	3602100±1358590	26483±5275	175694±198577	6966200±2153530	11927200±511517	11489300±6003210
PE(18:0/18:2)	60737±40032	25387±4907	149993±49071	340±482	79478±91835	518206±81845	1274750±228812.	1021430±421663
PC(18:2/16:1)	213386±142569	97089±41543	563524±179457	2861±2931	7520±7780	1088420±221338	1600850±320294	1197190±566712
PC(18:2/16:0)	449757±278669	210371±27089	1168150±453678	17193±670	107232±77131	8278620±2883150	13698200±2806820	10396600±4661190
PC(16:0/18:1)	316538±220571	152128±5447	875662±483598	26784±9588	402513±430159	2859870±1301470	5788380±1532450	8589090±1807090
PC(16:0/20:4)	106262±73032	66071±19895	386146±170627	10070±4309	98081±96552	2968490±868484	4193610±1174690	2893180±1270880
PC(18:2/18:0)	134854±91067	88337±16187	397187±204487	13544±4031	296332±383599	2496170±1800160	5233230±3702000	5463430±2627710
Glycolysis and TCA
	Control	Ce6+L	Ce6	LPS	p-Dex PS+L	p-Dex PS	n-Dex PS+L	n-Dex PS
Glucose	2358770±618963	1515320±310548	1397120±144788	3823970±400909	6728230±2418590	2134350±245977	1016010±251794	1811680±40378
Glucose 6-phosphate	455335±104020	393381±38518	557492±295931	280312±97815	147342±23464	525507±210314	838887±126451	705232±93708
beta-D-Fructose 1,6-bisphosphate	3978890±461765	2078390±1047300	1490930±302925	1037230±14984	170026±80744	699960±119833	1663380±543043	3428640±460720
Glycerol 3-phosphate	2046000±69816	1761510±151493	1865950±183173	1504640±11494	756355±320051	1619780±31089	1812010±142628	1952320±151409
pyruvate	1291590±111189	1218610±244334	618815±55521	1268680±177945	1132020±328699	505376±45176	473329±64414	794964±93835
l-lactate	82513700±12210700	52484100±8075290	37175400±6805150	157328000±8328880	53566000±15738800	29062000±5589730	23705400±3494420	45269900±5649270
succinate	4667850±629974	2596090±407936	2377890±672383	7276150±352381	2666920±624681	2773460±543115	2103530±191081	2744580±228743
malate	19445400±2839590	8988240±1797510	6026530±1268090	22275000±381426	692828±51534	2137490±684974	5434940±1889120	8376320±561233
a-ketoglutarate	299159±32787	240814±47659	222610±22116	125853±62320	60012±39385	95025±27396	176101±35256	207169±5567
glutamate	15771600±1782030	15068300±2045790	15242200±1834570	14998200±601672	3654800±651593	8332200±679301	14044800±2795670	13087700±998482
glutamine	20065±6648	24183±9354	20054±10917	29635±12137	295960±95344	72676±29183	32502±7883	23245±15976
citrate	10418200±2661340	5246350±3303060	7562170±1227580	3587090±989350	137500±42814	2170400±926934	11363400±1710750	14357300±1945900
ADP	13035600±1490820	11656700±1524330	10568300±1463230	10051600±860164	1413530±598002	4543590±464237	9505780±1105270	11620700±507314
ATP	58868200±12063200	49305900±12117800	51350300±10211400	27453700±4396970	6030720±1810140	23582700±2132700	51633300±4559510	59276700±999941
NAD	629167±131168	667737±139855	595892±230998	502374±29368	0	455772±86336	993579±130821	1025110±211928
NADH	3091230±309658	997341±187627	2879190±216715	4388500±196259	493340±133100	307647±157314	400146±152295	745284±98556
ADP/ATP	0.22±0.026	0.24±0.03	0.21±0.02	0.37±0.02	0.23±0.02	0.19±0.01	0.18±0.01	0.20±0.01
NAD/NADH	0.20±0.03	0.21±0.08	0.70±0.29	0.11±0.001	0	1.78±0.90	2.64±0.69	1.41±0.45
Amino acids
	Control	Ce6+L	Ce6	LPS	p-Dex PS+L	p-Dex PS	n-Dex PS+L	n-Dex PS
glycine	32413700±624359	26851000±1500220	26369300±2249680	29331200±908994	3105940±1204620	15199900±970004	24092400±3121610	25713000±1985170
Hypotaurine	5362740±488657	4644100±828833	4940990±112143	5445370±243459	2393820±244334	4204530±71253	5062720±260125	5127710±197188
taurine	43952400±2719570	36692600±5414530	38272800±1876290	38243300±1343810	13307500±3491510	26900800±2669740	40047700±6081380	39564100±3760970
L-Alanine	31149400±1651690	24655700±3150870	24257300±1730590	24234600±1535690	4987640±1792040	15738300±1386500	23197200±2382600	20442300±2384080
serine	3755150±89564	3336340±774144	3912650±1066430	2636650±86895	4753860±743406	3628060±618690	3075740±768475	3384040±304397
L-Cysteic acid	338104±8342	286295±15441	222142±26076	333225±22186	87558±5131	215323±8751	278750±29745	312808±15282
L-Aspartate	5610460±811435	5976230±697631	4488910±1561150	2583700±359791	244793±128700	2765240±431114	5534090±1029990	5004340±759864
L-Asparagine	242475±21480	284891±26504	260671±12401	175085±22493	75170±32722	162849±1490	263626±14808	272938±10995
creatine	792808±84681	581460±63612	442744±42443	888612±43944	839507±389889	974132±105709	750856±64121	698518±60819
L-Threonine	75998800±2725930	67034700±6584920	53875900±5128800	79852600±31882	11142200±4147360	30570100±3357190	43773100±6835780	46087700±6629620
L-Proline	10275400±382833	8167260±1631640	8267750±1048350	7329120±634922	605564±213619	3042640±100339	7989630±996521	9578490±590601
hydroxyproline	2634920±22185	2240780±337627	2338650±121834	2313140±201494	398860±96841	1205530±95939	1937810±263861	2006260±186853
L-Valine	5441850±171657	3988490±581741	3960000±241868	5195570±131192	2240680±305668	2433640±194221	3609890±399341	3812920±582727
methionine	1613190±38583	1167750±293590	1095610±198288	1591990±193506	791198±69754	846591±177165	1064530±82317	1041510±40666
ornithine	478213±56618	422732±29207	365268±35048	518905±26067	408424±129975	281144±28421	370936.48±53082	417698±31940
cystine	1196230±97552	1023710±154161	899358±84647	1189290±46189	137650±76919	547133±41207	934119±145815	1086450±91081
citrulline	828681±174001	515665±160149	483528±124864	931537±180734	0	220592±7961	438349±71071	595456±88272
L-Leucine	7873470±860303	3357520±2967400	4664960±139107	7977080±225403	3414260±3086030	3592750±216951	4955260±111602.	5490100±115263
L-Isoleucine	12162800±152881	9096130±1603150	7868280±110676	13002100±1547980	7237160±1411350	5480170±633329	7694590±225495	8944120±190774
lysine	2622070±113755	2091960±212695	1836390±135323	3107790±7022	1976950±493080	1433230±68342	1787320±143359	1911600±99942
L-Arginine	1650150±65244	1322130±115905	1176060±94491	1783890±68266	1355780±357391	976185±82317	1169040±88649	1295430±38142
cystathionine	42033±15888	20010±4333	38027±2195	10272±14527	4890±4506	7280±6950	25196±6657	45179±31021
Phenylacetate	7233940±1158410	6834730±2090170	7258890±369683	5925150±431472	5499300±702991	11624800±2488800	10846000±1401280	10190900±2472500
phenylalanine	5284840±510070	3048450±562764	2616080±131976	6122830±453716	3647840±1076130	2188830±220510	2549880±220086	2979070±157460
tyrosine	1664640±126806	958855±229527	706910±52394	2147980±95817	1544180±515079	787810±96297	664702±44145	793212±65067
glutathione	23675000±5081780	16928700±3664760	22473800±825441	25229500±64741	7533070±1635560	10460600±653839	15755000±3713350	15227900±1372790
tryptophan	1074260±131034	609886±87990	489595±45656	1576920±98391	1339130±456028	527251±35093	424829.±46131	558027±16159
S-Adenosylhomocysteine	47311±2609	23543±3755	22853±2900	80961±970	20484±1620	22400±2144	20993±4567	34761±4468
S-Adenosylmethionine	482707±106799	387691±38372	293716±130447	351458±53634	61010±54011	171628±30318	274236±87047	301115±34811
Purine synthesis
	Control	Ce6+L	Ce6	LPS	p-Dex PS+L	p-Dex PS	n-Dex PS+L	n-Dex PS
purine	376688±115241	272331±48991	230402±11372	631637±47976	1053550±349519	365128±45191	179053±28531	312143±24690
hypoxanthine	2500970±299291	1911140±220144	1669280±105541	2271370±82909	373701±69247	763946±84944	1689460±331731	2158820±84696
xanthine	114076±5756	97224±46275	56214±13146	110738±4123	626044±176817	82955±13261	39575±6839	66235±8081
deoxyuridine	360858±36986	342531±18953	339641±14353	306468±6057	172044±34035	308449±43411	326137±12530	319149±24742
uridine	84897±13216	63514±8654	48540±2276	65563±11579	86011±29613	30070±5839	74750±6381	111423±30486
dUMP	1662090±357764	1875320±611546	1489730±91871	1713680±541092	2356790±409452	1518780±243222	1225160±207659	1416050±218963
UMP	541445±26946	482759±11756	410734±19828	637813±17683	98218±42510	255557±21553	369696±66129	378798±34085
cytidine	2426320±592999	4256210±2009200	4164800±1230320	1277510±68340	1737680±916005	3360320±675194	2964970±1532850	1777200±376471
UDP	8873560±842095	7035880±813220	6146960±556393	8846070±269600	1203470±352052	2725130±323766	5200200±887280	5591060±244639
UTP	34012900±3286690	26153600±4177940	23702100±1603170	32086300±2186360	4524350±1488990	9564310±881623	20035300±3912260	20745700±2035920
CDP	2464790±327228	1793310±164688	1476400±249217	1972360±159009	379058±129394	812096±98612	1383790±263455	1585400±118178
CTP	7705120±1199100	5520830±910638	4567410±775112	5968820±685433	1204780±364439	2703290±236359	4789430±847279	6037870±438214
inosine	1085140±25855	912914±165792	427322±99863	710254±31329	360996±45589	170149±20631	327352±102208	956102±280328
cyclic AMP	89547.46±24380	74073±14690	74143±26850	96315±5261	30768±21023	62603±19577	64343±8568	60254±11230
adenosine	175621±15473	125162±30608	151733±28801	136259±38515	129282±50676	103683±31773	140789±17985	154090±1692
Guanosine	482167±53083	371395±47090	236362±45029	401106±25284	35261±19359	98045±8610	230390±33109	369701±22583
AMP	1607410±52435	1509180±177822	1109650±120919	1600950±114664	192826±92282	755869±78822	874581±33220	918239±75236
5-Methylcytidine	594519±57944	465781±21533	265011±80925	938183±97453	55896±3911	175160±15756	229796±5387	231987±81111
Cyclic-ADP-ribose	856393±66845	770406±76477	857139±128331	587739±62104	0	526967±113057	1058020±225889	1429480±61122
UDP-N-acetyl-glucosamine	3973930±1475820	2498230±499628	3536150±796873	2181450±320001	409672±369503	1327690±166323	7807640±676420	9533270±2649070
ADP	13035600±1490820	11656700±1524330	10568300±1463230	10051600±860164	1413530±598002	4543590±464237	9505780±1105270	11620700±507314
ATP	58868200±12063200	49305900±10117800	51350300±10211400	27453700±4396970	6030720±1810140	23582700±2132700	51633300±4559510	59276700±999941
